# Supplementary material for: Association between Exosomal miRNAs and Coronary Artery Disease by Next-Generation Sequencing
Source: Cells. 2021 Dec 29;11(1):98. doi: 10.3390/cells11010098 (PMC8750494; doi:10.3390/cells11010098)
Supplement: Supplementary file 1 [file cells-11-00098-s001.zip]

Archive with 1 entries (1 files):
- cells-1496939-supplementary.pdf
